# Supplementary material for: Genetic Characteristics of Latvian Patients with Familial Hypercholesterolemia: The First Analysis from Genome-Wide Sequencing
Source: J Clin Med. 2023 Aug 7;12(15):5160. doi: 10.3390/jcm12155160 (PMC10419451; doi:10.3390/jcm12155160)
Supplement: Supplementary file 1 [file jcm-12-05160-s001.zip]

Archive with 1 entries (1 files):
- jcm-2503183-supplementary.pdf
